# Supplementary material for: Robust and resource-optimal dynamic pattern formation of Min proteins in vivo
Source: Nat Phys. 2025 May 5;21(7):1160–9. doi: 10.1038/s41567-025-02878-w (PMC12263437; doi:10.1038/s41567-025-02878-w)
Supplement: Supplementary file 11 — Statistical source data for Figs. 2e and 3c and cell kymographs with annotations for a comparison with the theoretical results. [file 41567_2025_2878_MOESM11_ESM.zip]

Archive with 78 entries (74 files):
- Source Data/
- __MACOSX/._Source Data
- Source Data/.DS_Store
- __MACOSX/Source Data/._.DS_Store
- Source Data/Fig2/
- Source Data/Fig3/
- Source Data/Fig2/Fig2e_Phase_Diagram_Data.xlsx
- __MACOSX/Source Data/Fig2/._Fig2e_Phase_Diagram_Data.xlsx
- Source Data/Fig3/.DS_Store
- __MACOSX/Source Data/Fig3/._.DS_Store
- Source Data/Fig3/Fig3c_filamentous-kymos/
- __MACOSX/Source Data/Fig3/._Fig3c_filamentous-kymos
- Source Data/Fig3/Fig3c_Filamentous_Phase_Diagram.xlsx
- __MACOSX/Source Data/Fig3/._Fig3c_Filamentous_Phase_Diagram.xlsx
- Source Data/Fig3/Fig3c_filamentous-kymos/.DS_Store
- __MACOSX/Source Data/Fig3/Fig3c_filamentous-kymos/._.DS_Store
- Source Data/Fig3/Fig3c_filamentous-kymos/8.png
- __MACOSX/Source Data/Fig3/Fig3c_filamentous-kymos/._8.png
- Source Data/Fig3/Fig3c_filamentous-kymos/9.png
- __MACOSX/Source Data/Fig3/Fig3c_filamentous-kymos/._9.png
- Source Data/Fig3/Fig3c_filamentous-kymos/14.png
- __MACOSX/Source Data/Fig3/Fig3c_filamentous-kymos/._14.png
- Source Data/Fig3/Fig3c_filamentous-kymos/28.png
- __MACOSX/Source Data/Fig3/Fig3c_filamentous-kymos/._28.png
- Source Data/Fig3/Fig3c_filamentous-kymos/29.png
- __MACOSX/Source Data/Fig3/Fig3c_filamentous-kymos/._29.png
- Source Data/Fig3/Fig3c_filamentous-kymos/15.png
- __MACOSX/Source Data/Fig3/Fig3c_filamentous-kymos/._15.png
- Source Data/Fig3/Fig3c_filamentous-kymos/17.png
- __MACOSX/Source Data/Fig3/Fig3c_filamentous-kymos/._17.png
- Source Data/Fig3/Fig3c_filamentous-kymos/16.png
- __MACOSX/Source Data/Fig3/Fig3c_filamentous-kymos/._16.png
- Source Data/Fig3/Fig3c_filamentous-kymos/12.png
- __MACOSX/Source Data/Fig3/Fig3c_filamentous-kymos/._12.png
- Source Data/Fig3/Fig3c_filamentous-kymos/13.png
- __MACOSX/Source Data/Fig3/Fig3c_filamentous-kymos/._13.png
- Source Data/Fig3/Fig3c_filamentous-kymos/11.png
- __MACOSX/Source Data/Fig3/Fig3c_filamentous-kymos/._11.png
- Source Data/Fig3/Fig3c_filamentous-kymos/10.png
- __MACOSX/Source Data/Fig3/Fig3c_filamentous-kymos/._10.png
- Source Data/Fig3/Fig3c_filamentous-kymos/21.png
- __MACOSX/Source Data/Fig3/Fig3c_filamentous-kymos/._21.png
- Source Data/Fig3/Fig3c_filamentous-kymos/20.png
- __MACOSX/Source Data/Fig3/Fig3c_filamentous-kymos/._20.png
- Source Data/Fig3/Fig3c_filamentous-kymos/22.png
- __MACOSX/Source Data/Fig3/Fig3c_filamentous-kymos/._22.png
- Source Data/Fig3/Fig3c_filamentous-kymos/reference-filamentous.svg
- __MACOSX/Source Data/Fig3/Fig3c_filamentous-kymos/._reference-filamentous.svg
- Source Data/Fig3/Fig3c_filamentous-kymos/23.png
- __MACOSX/Source Data/Fig3/Fig3c_filamentous-kymos/._23.png
- Source Data/Fig3/Fig3c_filamentous-kymos/27.png
- __MACOSX/Source Data/Fig3/Fig3c_filamentous-kymos/._27.png
- Source Data/Fig3/Fig3c_filamentous-kymos/26.png
- __MACOSX/Source Data/Fig3/Fig3c_filamentous-kymos/._26.png
- Source Data/Fig3/Fig3c_filamentous-kymos/18.png
- __MACOSX/Source Data/Fig3/Fig3c_filamentous-kymos/._18.png
- Source Data/Fig3/Fig3c_filamentous-kymos/25.png
- __MACOSX/Source Data/Fig3/Fig3c_filamentous-kymos/._25.png
- Source Data/Fig3/Fig3c_filamentous-kymos/19.png
- __MACOSX/Source Data/Fig3/Fig3c_filamentous-kymos/._19.png
- Source Data/Fig3/Fig3c_filamentous-kymos/4.png
- __MACOSX/Source Data/Fig3/Fig3c_filamentous-kymos/._4.png
- Source Data/Fig3/Fig3c_filamentous-kymos/5.png
- __MACOSX/Source Data/Fig3/Fig3c_filamentous-kymos/._5.png
- Source Data/Fig3/Fig3c_filamentous-kymos/summary_filamentous-reference-kymos.pdf
- __MACOSX/Source Data/Fig3/Fig3c_filamentous-kymos/._summary_filamentous-reference-kymos.pdf
- Source Data/Fig3/Fig3c_filamentous-kymos/7.png
- __MACOSX/Source Data/Fig3/Fig3c_filamentous-kymos/._7.png
- Source Data/Fig3/Fig3c_filamentous-kymos/6.png
- __MACOSX/Source Data/Fig3/Fig3c_filamentous-kymos/._6.png
- Source Data/Fig3/Fig3c_filamentous-kymos/2.png
- __MACOSX/Source Data/Fig3/Fig3c_filamentous-kymos/._2.png
- Source Data/Fig3/Fig3c_filamentous-kymos/3.png
- __MACOSX/Source Data/Fig3/Fig3c_filamentous-kymos/._3.png
- Source Data/Fig3/Fig3c_filamentous-kymos/1.png
- __MACOSX/Source Data/Fig3/Fig3c_filamentous-kymos/._1.png
- Source Data/Fig3/Fig3c_filamentous-kymos/0.png
- __MACOSX/Source Data/Fig3/Fig3c_filamentous-kymos/._0.png
