# Supplementary material for: Robust and resource-optimal dynamic pattern formation of Min proteins in vivo
Source: Nat Phys. 2025 May 5;21(7):1160–9. doi: 10.1038/s41567-025-02878-w (PMC12263437; doi:10.1038/s41567-025-02878-w)
Supplement: Supplementary file 11 — Statistical source data for Figs. 2e and 3c and cell kymographs with annotations for a comparison with the theoretical results. [file 41567_2025_2878_MOESM11_ESM.zip › Source Data/Fig2/Fig2e_Phase_Diagram_Data.xlsx]

## Sheet: Fig. 2e Phase Diagram Data
	cTc (ng/uL)	ara (% w/v)	out_folder	mini cells	Growth Media	Strain	GFP	mCherry	length	radii	Fluorescence sample size	Cephalexin	no pattern	oscillating	standing	weak patterns	travelling	mixed TW SW	TW SW mixed	foci	num_annotations	note
0	450	0.02	0.02ara/	No	MOPS Rich Glycerol	SJ1883	3.07499	6.59413	3.03574	0.44442	76	No	4	4	0	2	0	0	0	0	10
1	450	0.04	0.04ara/	No	MOPS Rich Glycerol	SJ1883	3.50192	6.53191	3.24374	0.447434	93	No	1	9	0	0	0	0	0	0	10
2	450	0.08	0.08ara/	No	MOPS Rich Glycerol	SJ1883	4.61631	6.36901	3.79813	0.453881	100	No	2	7	1	0	0	0	0	0	10
3	450	0.16	0.16ara/	No	MOPS Rich Glycerol	SJ1883	4.04543	5.88585	3.49027	0.448902	121	No	0	7	1	2	0	0	0	0	10
4	200	0	0.0ara/	Yes	MOPS Rich Glycerol	SJ1883	0.512424	4.60615	3.57832	0.455654	90	No	0	0	0	0	0	0	0	0	0	clearly no oscillations
5	200	0.02	0.02ara/	Yes	MOPS Rich Glycerol	SJ1883	0.654802	4.06564	3.66156	0.443922	70	No	0	0	0	0	0	0	0	0	0	clearly no oscillations
6	200	0.04	0.04ara/	Few	MOPS Rich Glycerol	SJ1883	1.09872	4.34667	3.50853	0.447138	55	No	5	0	0	0	0	0	0	0	5
7	200	0.08	0.08ara/	Few	MOPS Rich Glycerol	SJ1883	1.86434	4.99795	3.71633	0.457454	79	No	2	1	0	1	0	0	0	0	4
8	200	0.16	0.16ara/	No	MOPS Rich Glycerol	SJ1883	3.55675	4.81744	6.28211	0.46758	67	No	1	0	1	0	0	0	0	0	2
9	100	0	0.0ara/	Few	MOPS Rich Glycerol	SJ1883	0.495533	2.85979	4.16972	0.459947	42	No	0	0	0	0	0	0	0	0	0	clearly no oscillations
10	100	0.02	0.02ara/	Few	MOPS Rich Glycerol	SJ1883	0.680412	2.83893	4.97932	0.455257	49	No	0	0	0	0	0	0	0	0	0	clearly no oscillations
11	100	0.04	0.04ara/	Few	MOPS Rich Glycerol	SJ1883	0.876289	2.95365	4.93885	0.449602	33	No	0	0	0	0	0	0	0	0	0	clearly no oscillations
12	100	0.16	0.16ara/	No	MOPS Rich Glycerol	SJ1883	3.53883	3.30591	12.4348	0.467289	18	No	0	0	1	0	0	0	0	0	1
13	75	0	0.0ara/	Few	MOPS Rich Glycerol	SJ1883	0.366906	1.6688	5.8182	0.447132	59	No	0	0	0	0	0	0	0	0	0	clearly no oscillations
14	75	0.02	0.02ara/	Yes	MOPS Rich Glycerol	SJ1883	0.61211	1.76212	5.255	0.445547	109	No	0	0	0	0	0	0	0	0	0	clearly no oscillations
15	75	0.04	0.04ara/	Yes	MOPS Rich Glycerol	SJ1883	0.572542	1.31199	4.14728	0.444281	45	No	8	0	1	1	0	0	0	0	10
16	75	0.08	0.08ara/	No	MOPS Rich Glycerol	SJ1883	1.43945	1.71272	4.83153	0.443978	201	No	0	1	1	1	1	0	0	0	4
17	75	0.16	0.16ara/	No	MOPS Rich Glycerol	SJ1883	1.9994	1.76761	6.5175	0.437333	28	No	0	0	0	0	1	0	0	0	1
18	30	0	0.0ara/	Few	MOPS Rich Glycerol	SJ1883	0.367429	1.1288	4.28548	0.440942	21	No	0	0	0	0	0	0	0	0	0	clearly no oscillations
19	30	0.02	0.02ara/	No	MOPS Rich Glycerol	SJ1883	0.975429	0.908766	7.17393	0.444263	61	No	1	0	0	0	2	0	0	0	3
20	30	0.04	0.04ara/	No	MOPS Rich Glycerol	SJ1883	1.15429	0.944544	8.45237	0.443896	54	No	1	1	0	0	0	0	0	0	0	manually annotated, hard to label
21	30	0.08	0.08ara/	No	MOPS Rich Glycerol	SJ1883	2.07086	1.15564	18.711	0.44498	21	No	0	0	1	0	0	0	0	0	1
22	30	0.16	0.16ara/	No	MOPS Rich Glycerol	SJ1883	2.44171	1.16011	20.9205	0.440878	28	No	0	0	1	0	1	0	0	0	2
23	250	0	0.00ara/	Yes	MOPS Glycerol	SJ1883	0.2426	8.55312	3.07349	0.438914	492	No	8	0	0	2	0	0	0	0	10
24	250	0.01	0.01ara/	Few	MOPS Glycerol	SJ1883	0.477442	7.68085	2.86449	0.432127	614	No	7	0	0	3	0	0	0	0	10
25	250	0.03	0.03ara/	Few	MOPS Glycerol	SJ1883	1.27083	6.84064	3.75907	0.426501	277	No	4	2	0	3	0	1	0	0	10
26	250	0.04	0.04ara/	No	MOPS Glycerol	SJ1883	1.75144	8.86667	5.68223	0.430355	127	No	3	1	1	4	1	0	0	0	10
27	250	0.06	0.06ara/	No	MOPS Glycerol	SJ1883	2.96233	9.21813	11.784	0.450927	79	No	1	0	0	2	1	2	0	0	6
28	250	0.08	0.08ara/	No	MOPS Glycerol	SJ1883	5.1161	10.0753	9.10917	0.452782	40	No	0	0	0	0	1	0	0	0	1
29	200	0	0.00ara/	Yes	MOPS Glycerol	SJ1883	0.304774	6.7826	2.78042	0.418151	379	No	6	3	0	1	0	0	0	0	10
30	200	0.01	0.01ara/	Yes	MOPS Glycerol	SJ1883	0.513246	6.51635	2.91485	0.420038	247	No	9	0	0	1	0	0	0	0	10
31	200	0.02	0.02ara/	Yes	MOPS Glycerol	SJ1883	0.975276	6.50522	2.65666	0.422864	434	No	4	3	0	3	0	0	0	0	10
32	200	0.04	0.04ara/	No	MOPS Glycerol	SJ1883	1.62522	6.7563	2.4898	0.423039	641	No	4	5	0	1	0	0	0	0	10
33	200	0.08	0.08ara/	No	MOPS Glycerol	SJ1883	2.39022	6.1871	2.32435	0.424688	114	No	1	8	0	1	0	0	0	0	10
34	200	0.16	0.16ara/	No	MOPS Glycerol	SJ1883	3.61761	6.26882	2.57395	0.424518	656	No	2	7	0	1	0	0	0	0	10
35	200	0.32	0.32ara/	No	MOPS Glycerol	SJ1883	3.52492	5.67048	2.84289	0.418561	110	No	3	5	1	0	1	0	0	0	10
36	100	0	0.00ara/	Yes	MOPS Glycerol	SJ1883	0.2104	2.75037	2.86098	0.437107	269	No	8	0	0	2	0	0	0	0	10
37	100	0.01	0.01ara/	Few	MOPS Glycerol	SJ1883	0.513456	3.28863	3.00506	0.438462	397	No	6	0	0	3	0	1	0	0	10
38	100	0.02	0.02ara/	Few	MOPS Glycerol	SJ1883	0.939274	3.47594	3.90146	0.435067	191	No	2	0	0	7	1	0	0	0	10
39	100	0.03	0.03ara/	No	MOPS Glycerol	SJ1883	1.31692	4.89203	7.50962	0.453298	80	No	0	0	0	0	0	0	0	0	0	length just barely didn’t make filamentous cutoff, but in practice is filamentous.
40	100	0.04	0.04ara/	No	MOPS Glycerol	SJ1883	2.61244	5.04767	15.5797	0.458985	48	No	2	0	0	7	0	0	0	0	9
41	100	0.06	0.06ara/	No	MOPS Glycerol	SJ1883	4.04677	5.89074	18.5104	0.464447	40	No	3	0	0	1	0	0	0	0	4
42	100	0.08	0.08ara/	No	MOPS Glycerol	SJ1883	2.85361	3.27725	13.7522	0.443274	44	No	3	0	0	2	0	0	0	0	5
43	250	0.3	250cTc/	No	MOPS Glycerol	SJ1883	6.61889	8.93907	8.95789	0.465169	60	No	1	0	0	0	0	0	0	0	1
44	200	0.3	200cTc/	No	MOPS Glycerol	SJ1883	4.985	5.60948	5.49936	0.459542	58	No	2	0	0	5	0	0	0	0	7
45	150	0.3	150cTc/	No	MOPS Glycerol	SJ1883	5.75161	7.2923	10.1697	0.451426	65	No	1	0	0	1	1	0	0	0	3
46	100	0.3	100cTc/	No	MOPS Glycerol	SJ1883	3.47392	5.2759	4.75088	0.446027	31	No	2	2	0	1	0	0	0	0	5
47	25	0.3	25cTc/	No	MOPS Glycerol	SJ1883	9.6122	1.51519	13.9472	0.447963	93	No	2	0	0	0	0	0	0	0	2
48	10	0.3	10cTc/	No	MOPS Glycerol	SJ1883	11.9197	1.41336	13.5124	0.437659	56	No	4	0	0	0	0	0	0	0	4
49	200	0	0.00ara/	Yes	MOPS Glycerol	SJ1883	0.138561	5.67883	3.45774	0.426156	199	No	9	0	0	1	0	0	0	0	10
50	200	0.02	0.02ara/	Few	MOPS Glycerol	SJ1883	0.592258	7.26158	3.14437	0.459231	616	No	8	0	0	2	0	0	0	0	10
51	200	0.04	0.04ara/	No	MOPS Glycerol	SJ1883	1.19708	8.38408	3.79227	0.463455	283	No	4	0	0	6	0	0	0	0	10
52	200	0.05	0.05ara/	No	MOPS Glycerol	SJ1883	2.15537	10.7213	4.69471	0.461714	471	No	4	1	0	5	0	0	0	0	10
53	200	0.06	0.06ara/	No	MOPS Glycerol	SJ1883	2.02202	8.66798	7.67375	0.454501	200	No	2	0	0	5	3	0	0	0	10
54	200	0.08	0.08ara/	No	MOPS Glycerol	SJ1883	3.08728	8.9931	8.01127	0.46444	80	No	2	0	0	2	2	0	0	0	6
55	200	0.12	0.12ara/	No	MOPS Glycerol	SJ1883	4.23041	10.468	7.58122	0.477502	36	No	1	0	3	1	4	0	1	0	10
56	230	0.12	0.12ara/	Few	MOPS Glycerol	SJ1883	5.1262	9.92955	13.1164	0.445577	37	No	0	0	10	0	0	0	0	0	10
57	230	0.14	0.14ara/	No	MOPS Glycerol	SJ1883	5.88017	10.0585	11.2358	0.466291	55	No	1	0	2	0	3	0	0	0	6
58	230	0.16	0.16ara/	No	MOPS Glycerol	SJ1883	7.3499	10.6319	9.9968	0.453256	67	No	0	0	2	6	2	0	0	0	10
59	230	0.2	0.20ara/	No	MOPS Glycerol	SJ1883	7.73947	9.5233	23.5569	0.471814	23	No	1	0	0	6	1	0	0	1	9
60		0	0.000ara/	Yes	MOPS Glycerol	SJ1696	0.920195	0.770592	3.26912	0.414317	322	No	3	6	0	1	0	0	0	0	10
61		0.001	0.001ara/	Yes	MOPS Glycerol	SJ1696	0.440889	0.491585	3.56306	0.432188	306	No	10	0	0	0	0	0	0	0	10
62		0.002	0.002ara/	Yes	MOPS Glycerol	SJ1696	0.398812	0.47716	3.47715	0.427558	278	No	10	0	0	0	0	0	0	0	10
63		0.004	0.004ara/	Yes	MOPS Glycerol	SJ1696	0.387836	0.479437	3.37508	0.419848	291	No	10	0	0	0	0	0	0	0	10
64		0.008	0.008ara/	Yes	MOPS Glycerol	SJ1696	0.384177	0.472605	3.25703	0.417081	275	No	10	0	0	0	0	0	0	0	10
65		0.016	0.016ara/	Yes	MOPS Glycerol	SJ1696	0.442718	0.489687	3.68776	0.42948	220	No	10	0	0	0	0	0	0	0	10
66		0.032	0.032ara/	Yes	MOPS Glycerol	SJ1696	0.390885	0.447171	3.4931	0.420359	226	No	10	0	0	0	0	0	0	0	10
67		0	0.000ara/	Yes	MOPS Glycerol	SJ1697	1.33455	0.918273	3.72075	0.408757	453	No	1	2	0	7	0	0	0	0	10
68		0.001	0.001ara/	Few	MOPS Glycerol	SJ1697	1.00331	0.163117	10.4819	0.400958	127	No	9	0	0	1	0	0	0	0	10
69		0.002	0.002ara/	Few	MOPS Glycerol	SJ1697	0.965594	0.157587	11.6476	0.397364	135	No	10	0	0	0	0	0	0	0	10
70		0.004	0.004ara/	Few	MOPS Glycerol	SJ1697	0.995083	0.156798	7.41921	0.399919	54	No	10	0	0	0	0	0	0	0	10
71		0.008	0.008ara/	Yes	MOPS Glycerol	SJ1697	1.0088	0.172201	13.2853	0.401903	64	No	10	0	0	0	0	0	0	0	10
72		0.016	0.016ara/	Yes	MOPS Glycerol	SJ1697	0.938848	0.147319	15.3247	0.394455	26	No	5	0	0	0	0	0	0	0	5
73		0.032	0.032ara/	Few	MOPS Glycerol	SJ1697	0.942277	0.151663	13.1171	0.395384	67	No	7	0	0	0	0	0	0	0	7
74		0	0.0ara/	No	MOPS Glycerol	SJ1697	1.44629	1.27928	5.52132	0.421308	542	No	0	10	0	0	0	0	0	0	10
75		0.01	0.01ara/	Yes	MOPS Glycerol	SJ1697	0.765891	0.196498	9.84454	0.417698	224	No	10	0	0	0	0	0	0	0	10
76		0.015	0.015ara/	Few	MOPS Glycerol	SJ1697	1.16843	0.270185	11.8123	0.425364	92	No	10	0	0	0	0	0	0	0	10
77		0.02	0.02ara/	Yes	MOPS Glycerol	SJ1697	0.98319	0.161702	14.504	0.426078	126	No	10	0	0	0	0	0	0	0	10
78		0.03	0.03ara/	Yes	MOPS Glycerol	SJ1697	1.05354	0.22106	11.2495	0.424043	207	No	10	0	0	0	0	0	0	0	10
79	120	0	0.00ara/	Few	MOPS Glycerol	SJ1883	0.370084	2.55107	3.22983	0.443374	65	No	10	0	0	0	0	0	0	0	10
80	120	0.02	0.02ara/	Few	MOPS Glycerol	SJ1883	0.509546	2.48047	3.25245	0.437855	77	No	7	0	0	0	0	0	0	0	7
81	120	0.08	0.08ara/	Few	MOPS Glycerol	SJ1883	1.20924	2.86081	8.50347	0.442748	37	No	0	0	3	2	0	0	0	0	5
82	120	0.32	0.32ara/	No	MOPS Glycerol	SJ1883	5.62984	2.90771	62.1221	0.44312	5	No	1	0	1	0	1	0	0	0	3
83	120	0.64	0.64ara/	No	MOPS Glycerol	SJ1883	4.26209	2.74021	49.5155	0.445949	8	No	1	0	0	0	2	0	0	0	3
84		0	0.0ara/	Few	MOPS Glycerol	SJ1696	0.99712	0.664434	3.22142	0.405659	280	No	10	0	0	0	0	0	0	0	10
85		0.01	0.01ara/	Few	MOPS Glycerol	SJ1696	0.36798	0.440497	3.32446	0.407779	139	No	10	0	0	0	0	0	0	0	10
86		0.015	0.015ara/	Few	MOPS Glycerol	SJ1696	0.359044	0.430515	3.25456	0.394847	137	No	10	0	0	0	0	0	0	0	10
87		0.02	0.02ara/	Few	MOPS Glycerol	SJ1696	0.323709	0.386682	3.4327	0.393028	92	No	0	0	0	0	0	0	0	0	0
88		0.03	0.03ara/	Yes	MOPS Glycerol	SJ1696	0.337924	0.384078	3.04117	0.406771	115	No	10	0	0	0	0	0	0	0	10
89	100	0.1	100cTc	No	MOPS Rich Glycerol	SJ1883	0.940732	1.6306	7.7219	0.451288	18	No	1	3	0	6	0	0	0	0	10	10
90	125	0.1	125cTc	Few	MOPS Rich Glycerol	SJ1883	1.00755	2.16975	5.94111	0.439409	46	Yes	0	0	6	4	0	0	0	0	10
91	150	0.1	150cTc	Few	MOPS Rich Glycerol	SJ1883	1.04939	3.13867	6.30864	0.439223	49	Yes	5	0	3	2	0	0	0	0	10
92	200	0.1	200cTc	Few	MOPS Rich Glycerol	SJ1883	0.872748	2.51285	4.39445	0.430918	55	Yes	1	0	1	7	0	0	0	0	9
93	150	0.06	0.06ara/	Yes	MOPS Rich Glycerol	SJ1883	0.846479	3.11268	5.80039	0.430294	94	Yes	9	0	0	1	0	0	0	0	10
94	150	0.1	0.10ara/	No	MOPS Rich Glycerol	SJ1883	1.38592	3.01017	5.70165	0.453476	95	Yes	4	0	1	5	0	0	0	0	10
95	150	0.14	0.14ara/	No	MOPS Rich Glycerol	SJ1883	1.91338	5.16588	11.0084	0.450163	57	Yes	3	0	7	0	0	0	0	0	10
96	150	0.18	0.18ara/	No	MOPS Rich Glycerol	SJ1883	2.32817	3.5493	16.4907	0.454096	70	No	1	0	3	3	4	0	3	0	14
97	100	0.04	0.04ara/	Few	MOPS Rich Glycerol	SJ1883	0.632165	1.76455	5.29108	0.433362	41	Yes	0	0	0	0	0	0	0	0	0
98	100	0.08	0.08ara/	No	MOPS Rich Glycerol	SJ1883	0.727916	1.69259	4.99726	0.432207	21	Yes	6	0	3	1	0	0	0	0	10
99	100	0.12	0.12ara/	No	MOPS Rich Glycerol	SJ1883	1.4265	1.98571	6.48939	0.449364	27	Yes	2	0	4	2	0	0	0	0	8
100	100	0.16	0.16ara/	No	MOPS Rich Glycerol	SJ1883	2.00303	2.08042	8.6278	0.438264	9	Yes	1	0	4	1	0	0	1	0	7
101	0	0	sj1695/		MOPS Rich Glycerol	SJ1695	1	1	5	0.42	100	Yes	0	0	9	0	1	0	1	0	11
102	200	0.08	0.08ara/	Yes	MOPS Rich Glycerol	SJ1883	1.05399	3.4842	4.78774	0.451121	88	Yes	4	0	2	4	0	0	0	0	10
103	200	0.12	0.12ara/	Few	MOPS Rich Glycerol	SJ1883	1.16578	3.48307	4.60286	0.46004	69	Yes	0	0	8	2	0	0	0	0	10
104	200	0.16	0.16ara/	Few	MOPS Rich Glycerol	SJ1883	1.49354	3.4842	4.76002	0.460103	41	Yes	3	0	5	1	0	0	0	0	9
105	200	0.2	0.20ara/	No	MOPS Rich Glycerol	SJ1883	1.85932	3.81603	5.19039	0.453424	84	Yes	3	0	2	1	4	0	0	0	10
106	200	0.24	0.24ara/	No	MOPS Rich Glycerol	SJ1883	1.71483	3.28104	4.1583	0.452481	64	Yes	4	0	0	3	1	0	0	2	10
