# Supplementary material for: Robust and resource-optimal dynamic pattern formation of Min proteins in vivo
Source: Nat Phys. 2025 May 5;21(7):1160–9. doi: 10.1038/s41567-025-02878-w (PMC12263437; doi:10.1038/s41567-025-02878-w)
Supplement: Supplementary file 11 — Statistical source data for Figs. 2e and 3c and cell kymographs with annotations for a comparison with the theoretical results. [file 41567_2025_2878_MOESM11_ESM.zip › Source Data/Fig3/Fig3c_Filamentous_Phase_Diagram.xlsx]

## Sheet: Statistical Source Data
	cTc (ng/uL)	ara (% w/v)	Growth Media	Strain	GFP	mCherry	Fluorescence sample size	Cephalexin	no pattern	oscillating	standing	weak patterns	travelling	mixed TW SW	TW SW mixed	num_annotations	num_patterns	note
0	100	0.16	MOPS Rich Glycerol	SJ1883	3.539	3.306	18	No	0	0	1	0	0	0	0	1	1
1	30	0.08	MOPS Rich Glycerol	SJ1883	2.071	1.156	21	No	0	0	1	0	0	0	0	1	1
2	30	0.16	MOPS Rich Glycerol	SJ1883	2.442	1.16	28	No	0	0	1	0	1	0	0	2	2
3	250	0.06	MOPS Glycerol	SJ1883	2.962	9.218	79	No	1	0	0	2	1	2	0	6	5
4	250	0.08	MOPS Glycerol	SJ1883	5.116	10.075	40	No	0	0	0	0	1	0	0	1	1
5	100	0.04	MOPS Glycerol	SJ1883	2.612	5.048	48	No	2	0	0	7	0	0	0	9	7
6	100	0.06	MOPS Glycerol	SJ1883	4.047	5.891	40	No	3	0	0	1	0	0	0	4	1
7	100	0.08	MOPS Glycerol	SJ1883	2.854	3.277	44	No	3	0	0	2	0	0	0	5	2
8	150	0.3	MOPS Glycerol	SJ1883	5.752	7.292	65	No	1	0	0	1	1	0	0	3	2
9	200	0.08	MOPS Glycerol	SJ1883	3.087	8.993	80	No	2	0	0	2	2	0	0	6	4
10	230	0.12	MOPS Glycerol	SJ1883	5.126	9.93	37	No	0	0	10	0	0	0	0	10	10
11	230	0.14	MOPS Glycerol	SJ1883	5.88	10.058	55	No	1	0	2	0	3	0	0	6	5
12	230	0.16	MOPS Glycerol	SJ1883	7.35	10.632	67	No	0	0	2	6	2	0	0	10	10
13	230	0.2	MOPS Glycerol	SJ1883	7.739	9.523	23	No	1	0	0	6	1	0	0	9	7
14	120	0.08	MOPS Glycerol	SJ1883	1.209	2.861	37	No	0	0	3	2	0	0	0	5	5
15	120	0.32	MOPS Glycerol	SJ1883	5.63	2.908	5	No	1	0	1	0	1	0	0	3	2
16	120	0.64	MOPS Glycerol	SJ1883	4.262	2.74	8	No	1	0	0	0	2	0	0	3	2
17	150	0.06	MOPS Rich Glycerol	SJ1883	0.846	3.113	94	Yes	9	0	0	1	0	0	0	10	1
18	150	0.1	MOPS Rich Glycerol	SJ1883	1.386	3.01	95	Yes	4	0	1	5	0	0	0	10	6
19	150	0.14	MOPS Rich Glycerol	SJ1883	1.913	5.166	57	Yes	3	0	7	0	0	0	0	10	7
20	150	0.18	MOPS Rich Glycerol	SJ1883	2.328	3.549	70	No	1	0	3	3	4	0	3	14	13
21	100	0.08	MOPS Rich Glycerol	SJ1883	0.728	1.693	21	Yes	6	0	3	1	0	0	0	10	4
22	100	0.12	MOPS Rich Glycerol	SJ1883	1.427	1.986	27	Yes	2	0	4	2	0	0	0	8	6
23	100	0.16	MOPS Rich Glycerol	SJ1883	2.003	2.08	9	Yes	1	0	4	1	0	0	1	7	6
24	0	0	MOPS Rich Glycerol	SJ1695	1	1	100	Yes	0	0	9	0	1	0	1	11	11	30c, confocal. something weird happened and the cells changed speed in the middle. We just go off the first two cycles. Actually have two FOVs, and the mixed regimes seem consistent across the two.,
25	200	0.08	MOPS Rich Glycerol	SJ1883	1.054	3.484	88	Yes	4	0	2	4	0	0	0	10	6
26	200	0.12	MOPS Rich Glycerol	SJ1883	1.166	3.483	69	Yes	0	0	8	2	0	0	0	10	10
27	200	0.16	MOPS Rich Glycerol	SJ1883	1.494	3.484	41	Yes	3	0	5	1	0	0	0	9	6
28	200	0.2	MOPS Rich Glycerol	SJ1883	1.859	3.816	84	Yes	3	0	2	1	4	0	0	10	7
29	200	0.24	MOPS Rich Glycerol	SJ1883	1.715	3.281	64	Yes	4	0	0	3	1	0	0	10	4
30	125	0.1	MOPS Rich Glycerol	SJ1883	1.00755	2.16975	46	Yes	0	0	4	6	0	0	0	10	10
31	150	0.1	MOPS Rich Glycerol	SJ1883	1.04939	3.13867	49	Yes	5	0	2	3	0	0	0	10	5
32	200	0.1	MOPS Rich Glycerol	SJ1883	0.872748	2.51285	55	Yes	1	0	7	1	0	0	0	9	8
